# Supplementary material for: Preventive chemotherapy for the control of strongyloidiasis in school-age children: Estimating the ivermectin need
Source: PLoS Negl Trop Dis. 2021 Apr 15;15(4):e0009314. doi: 10.1371/journal.pntd.0009314 (PMC8078808; doi:10.1371/journal.pntd.0009314)
Supplement: S1 Table — (XLSX) [file pntd.0009314.s001.xlsx]

## Sheet: Summary_table_paper_10_perc_2
Country	WHO Region	ISO3 CODE	Tot SAC for PC	Tot SAC for PC LF/Oncho	Tot SAC for PC LF/Oncho + loaloa
Afghanistan	EMRO	AFG	2,781,897 (1,516,222 - 3,861,183)	2,781,897 (1,516,222 - 3,861,183)	2,781,897 (1,516,222 - 3,861,183)
Angola	AFRO	AGO	1,477,668 (834,109 - 1,966,411)	1,446,027 (816,248 - 1,924,304)	0 (0 - 0)
Antigua and Barbuda	AMRO	ATG	4,890 (2,681 - 6,741)	4,890 (2,681 - 6,741)	4,890 (2,681 - 6,741)
Argentina	AMRO	ARG	171,977 (92,119 - 243,352)	171,977 (92,119 - 243,352)	171,977 (92,119 - 243,352)
Armenia	EURO	ARM	48,388 (26,294 - 67,364)	48,388 (26,294 - 67,364)	48,388 (26,294 - 67,364)
Azerbaijan	EURO	AZE	195,583 (105,579 - 274,421)	195,583 (105,579 - 274,421)	195,583 (105,579 - 274,421)
Bangladesh	SEARO	BGD	15,288,430 (9,550,172 - 17,657,542)	15,288,430 (9,550,172 - 17,657,542)	15,288,430 (9,550,172 - 17,657,542)
Benin	AFRO	BEN	834,123 (475,920 - 1,095,242)	402,009 (229,372 - 527,857)	402,009 (229,372 - 527,857)
Bhutan	SEARO	BTN	66,714 (42,511 - 74,610)	66,714 (42,511 - 74,610)	66,714 (42,511 - 74,610)
Bolivia (Plurinational State of)	AMRO	BOL	375,873 (213,560 - 496,189)	375,873 (213,560 - 496,189)	375,873 (213,560 - 496,189)
Botswana	AFRO	BWA	49,066 (26,599 - 68,506)	49,066 (26,599 - 68,506)	49,066 (26,599 - 68,506)
Brazil	AMRO	BRA	2,384,506 (1,368,249 - 3,108,262)	2,384,376 (1,368,174 - 3,108,092)	2,384,376 (1,368,174 - 3,108,092)
Burundi	AFRO	BDI	1,419,195 (819,751 - 1,834,280)	1,173,755 (677,981 - 1,517,054)	1,173,755 (677,981 - 1,517,054)
Cabo Verde	AFRO	CPV	12,622 (6,811 - 17,713)	12,622 (6,811 - 17,713)	12,622 (6,811 - 17,713)
Cambodia	WPRO	KHM	1,557,297 (922,391 - 1,946,180)	1,557,297 (922,391 - 1,946,180)	1,557,297 (922,391 - 1,946,180)
Cameroon	AFRO	CMR	1,700,087 (995,644 - 2,157,607)	1,020,406 (597,594 - 1,295,014)	0 (0 - 0)
Central African Republic	AFRO	CAF	433,981 (251,335 - 558,990)	301,187 (174,429 - 387,944)	0 (0 - 0)
Chad	AFRO	TCD	1,423,287 (788,493 - 1,937,983)	1,128,117 (624,970 - 1,536,072)	0 (0 - 0)
China	WPRO	CHN	23,643,651 (12,857,052 - 32,889,308)	23,643,651 (12,857,052 - 32,889,308)	23,643,651 (12,857,052 - 32,889,308)
Colombia	AMRO	COL	1,184,079 (753,092 - 1,328,454)	1,184,079 (753,092 - 1,328,454)	1,184,079 (753,092 - 1,328,454)
Comoros	AFRO	COM	71,921 (40,610 - 95,676)	71,921 (40,610 - 95,676)	71,921 (40,610 - 95,676)
Congo	AFRO	COG	285,758 (168,883 - 358,173)	253,863 (150,033 - 318,195)	0 (0 - 0)
C�te d'Ivoire	AFRO	CIV	1,786,994 (1,031,498 - 2,311,409)	680,877 (393,019 - 880,688)	680,877 (393,019 - 880,688)
Democratic People's Republic of Korea	SEARO	PRK	670,701 (377,111 - 896,988)	670,701 (377,111 - 896,988)	670,701 (377,111 - 896,988)
Democratic Republic of the Congo	AFRO	COD	7,701,648 (4,525,432 - 9,729,407)	3,376,705 (1,984,127 - 4,265,754)	0 (0 - 0)
Djibouti	EMRO	DJI	16,416 (8,953 - 22,770)	16,416 (8,953 - 22,770)	16,416 (8,953 - 22,770)
Dominica	AMRO	DMA	1,884 (1,125 - 2,329)	1,884 (1,125 - 2,329)	1,884 (1,125 - 2,329)
Dominican Republic	AMRO	DOM	216,569 (122,978 - 286,073)	216,569 (122,978 - 286,073)	216,569 (122,978 - 286,073)
El Salvador	AMRO	SLV	201,980 (117,307 - 259,206)	201,980 (117,307 - 259,206)	201,980 (117,307 - 259,206)
Equatorial Guinea	AFRO	GNQ	50,136 (29,658 - 62,756)	49,668 (29,381 - 62,170)	0 (0 - 0)
Ethiopia	AFRO	ETH	11,351,373 (6,436,986 - 15,019,187)	9,261,017 (5,251,614 - 12,253,402)	9,261,017 (5,251,614 - 12,253,402)
Fiji	WPRO	FJI	52,376 (32,065 - 62,402)	52,376 (32,065 - 62,402)	52,376 (32,065 - 62,402)
French Guiana	AMRO	GUF	12,497 (7,362 - 15,733)	12,497 (7,362 - 15,733)	12,497 (7,362 - 15,733)
Gabon	AFRO	GAB	29,454 (17,276 - 37,301)	29,454 (17,276 - 37,301)	0 (0 - 0)
Gambia	AFRO	GMB	110,702 (62,231 - 148,082)	110,702 (62,231 - 148,082)	110,702 (62,231 - 148,082)
Georgia	EURO	GEO	90,523 (51,177 - 120,240)	90,523 (51,177 - 120,240)	90,523 (51,177 - 120,240)
Ghana	AFRO	GHA	1,689,371 (969,164 - 2,203,187)	1,369,212 (785,494 - 1,785,652)	1,369,212 (785,494 - 1,785,652)
Guatemala	AMRO	GTM	1,258,748 (746,612 - 1,569,802)	1,258,748 (746,612 - 1,569,802)	1,258,748 (746,612 - 1,569,802)
Guinea	AFRO	GIN	1,318,495 (775,552 - 1,663,363)	726,745 (427,479 - 916,833)	726,745 (427,479 - 916,833)
Guinea-Bissau	AFRO	GNB	162,341 (95,012 - 206,181)	89,794 (52,553 - 114,043)	89,794 (52,553 - 114,043)
Guyana	AMRO	GUY	75,030 (45,086 - 91,869)	75,030 (45,086 - 91,869)	75,030 (45,086 - 91,869)
Haiti	AMRO	HTI	650,953 (379,155 - 832,133)	650,953 (379,155 - 832,133)	650,953 (379,155 - 832,133)
Honduras	AMRO	HND	569,017 (338,078 - 707,985)	569,017 (338,078 - 707,985)	569,017 (338,078 - 707,985)
India	SEARO	IND	88,582,769 (50,320,533 - 116,963,757)	88,582,769 (50,320,533 - 116,963,757)	88,582,769 (50,320,533 - 116,963,757)
Indonesia	SEARO	IDN	15,375,375 (9,470,818 - 18,148,695)	15,375,375 (9,470,818 - 18,148,695)	15,375,375 (9,470,818 - 18,148,695)
Iraq	EMRO	IRQ	831,912 (446,409 - 1,175,128)	831,912 (446,409 - 1,175,128)	831,912 (446,409 - 1,175,128)
Kenya	AFRO	KEN	4,343,267 (2,420,449 - 5,871,560)	4,343,267 (2,420,449 - 5,871,560)	4,343,267 (2,420,449 - 5,871,560)
Kiribati	WPRO	KIR	3,875 (2,095 - 5,426)	3,875 (2,095 - 5,426)	3,875 (2,095 - 5,426)
Kyrgyzstan	EURO	KGZ	253,976 (137,988 - 353,698)	253,976 (137,988 - 353,698)	253,976 (137,988 - 353,698)
Lao People's Democratic Republic	WPRO	LAO	616,090 (363,920 - 772,704)	616,090 (363,920 - 772,704)	616,090 (363,920 - 772,704)
Lesotho	AFRO	LSO	173,622 (97,376 - 232,892)	173,622 (97,376 - 232,892)	173,622 (97,376 - 232,892)
Liberia	AFRO	LBR	439,390 (271,231 - 516,972)	233,085 (143,881 - 274,240)	233,085 (143,881 - 274,240)
Madagascar	AFRO	MDG	2,653,065 (1,566,890 - 3,327,987)	2,653,065 (1,566,890 - 3,327,987)	2,653,065 (1,566,890 - 3,327,987)
Malawi	AFRO	MWI	2,390,800 (1,373,082 - 3,112,724)	2,049,861 (1,177,274 - 2,668,835)	2,049,861 (1,177,274 - 2,668,835)
Mexico	AMRO	MEX	1,779,891 (972,844 - 2,461,733)	1,778,482 (972,074 - 2,459,785)	1,778,482 (972,074 - 2,459,785)
Micronesia (Federated States of)	WPRO	FSM	7,849 (4,338 - 10,718)	7,849 (4,338 - 10,718)	7,849 (4,338 - 10,718)
Mozambique	AFRO	MOZ	2,829,749 (1,615,977 - 3,711,682)	1,322,841 (755,431 - 1,735,124)	1,322,841 (755,431 - 1,735,124)
Myanmar	SEARO	MMR	5,450,544 (3,512,244 - 5,980,976)	5,450,544 (3,512,244 - 5,980,976)	5,450,544 (3,512,244 - 5,980,976)
Namibia	AFRO	NAM	103,195 (56,018 - 143,868)	103,195 (56,018 - 143,868)	103,195 (56,018 - 143,868)
Nepal	SEARO	NPL	3,463,625 (2,067,557 - 4,281,388)	3,463,625 (2,067,557 - 4,281,388)	3,463,625 (2,067,557 - 4,281,388)
New Caledonia	WPRO	NCL	1 (1 - 1)	1 (1 - 1)	1 (1 - 1)
Nicaragua	AMRO	NIC	347,097 (209,565 - 422,065)	347,097 (209,565 - 422,065)	347,097 (209,565 - 422,065)
Niger	AFRO	NER	2,147,680 (1,181,853 - 2,947,325)	1,445,814 (795,621 - 1,984,133)	1,445,814 (795,621 - 1,984,133)
Nigeria	AFRO	NGA	13,611,997 (7,761,324 - 17,887,179)	7,291,050 (4,157,230 - 9,580,984)	0 (0 - 0)
Pakistan	EMRO	PAK	10,906,910 (5,994,503 - 14,991,767)	10,906,910 (5,994,503 - 14,991,767)	10,906,910 (5,994,503 - 14,991,767)
Panama	AMRO	PAN	165,882 (101,183 - 198,694)	165,882 (101,183 - 198,694)	165,882 (101,183 - 198,694)
Papua New Guinea	WPRO	PNG	1,303,389 (842,706 - 1,422,001)	1,303,389 (842,706 - 1,422,001)	1,303,389 (842,706 - 1,422,001)
Paraguay	AMRO	PRY	244,745 (136,986 - 329,164)	244,745 (136,986 - 329,164)	244,745 (136,986 - 329,164)
Peru	AMRO	PER	774,774 (452,324 - 987,375)	774,774 (452,324 - 987,375)	774,774 (452,324 - 987,375)
Philippines	WPRO	PHL	7,839,306 (4,736,336 - 9,523,420)	7,839,306 (4,736,336 - 9,523,420)	7,839,306 (4,736,336 - 9,523,420)
Puerto Rico	AMRO	PRI	12,974 (7,258 - 17,457)	12,974 (7,258 - 17,457)	12,974 (7,258 - 17,457)
Rwanda	AFRO	RWA	1,432,516 (822,781 - 1,865,028)	1,432,516 (822,781 - 1,865,028)	1,432,516 (822,781 - 1,865,028)
Samoa	WPRO	WSM	10,993 (5,882 - 15,576)	10,993 (5,882 - 15,576)	10,993 (5,882 - 15,576)
Sao Tome and Principe	AFRO	STP	12,462 (8,240 - 13,064)	12,462 (8,240 - 13,064)	12,462 (8,240 - 13,064)
Senegal	AFRO	SEN	997,540 (555,680 - 1,349,138)	605,272 (337,167 - 818,609)	605,272 (337,167 - 818,609)
Sierra Leone	AFRO	SLE	854,103 (531,195 - 993,258)	179,316 (111,522 - 208,531)	179,316 (111,522 - 208,531)
Solomon Islands	WPRO	SLB	90,930 (58,437 - 100,246)	90,930 (58,437 - 100,246)	90,930 (58,437 - 100,246)
Somalia	EMRO	SOM	956,454 (527,842 - 1,308,317)	956,454 (527,842 - 1,308,317)	956,454 (527,842 - 1,308,317)
South Africa	AFRO	ZAF	1,282,011 (696,313 - 1,786,396)	1,282,011 (696,313 - 1,786,396)	1,282,011 (696,313 - 1,786,396)
South Sudan	AFRO	SSD	1,429,026 (818,272 - 1,867,872)	1,270,564 (727,535 - 1,660,747)	0 (0 - 0)
Sudan	EMRO	SDN	2,650,770 (1,450,689 - 3,661,111)	2,547,380 (1,394,107 - 3,518,314)	2,547,380 (1,394,107 - 3,518,314)
Swaziland	AFRO	SWZ	112,072 (62,387 - 151,691)	112,072 (62,387 - 151,691)	112,072 (62,387 - 151,691)
Syrian Arab Republic	EMRO	SYR	692,115 (372,954 - 972,806)	692,115 (372,954 - 972,806)	692,115 (372,954 - 972,806)
Tajikistan	EURO	TJK	572,909 (315,852 - 784,364)	572,909 (315,852 - 784,364)	572,909 (315,852 - 784,364)
Togo	AFRO	TGO	664,313 (381,829 - 864,227)	348,337 (200,215 - 453,164)	348,337 (200,215 - 453,164)
Tonga	WPRO	TON	5,672 (3,035 - 8,037)	5,672 (3,035 - 8,037)	5,672 (3,035 - 8,037)
Uganda	AFRO	UGA	5,398,643 (3,110,605 - 6,999,299)	5,017,976 (2,891,271 - 6,505,766)	5,017,976 (2,891,271 - 6,505,766)
United Republic of Tanzania	AFRO	TZA	5,686,166 (3,252,836 - 7,441,233)	4,796,081 (2,743,652 - 6,276,418)	4,796,081 (2,743,652 - 6,276,418)
United States Virgin Islands	AMRO	VIR	0 (0 - 0)	0 (0 - 0)	0 (0 - 0)
Uzbekistan	EURO	UZB	740,462 (394,879 - 1,053,020)	740,462 (394,879 - 1,053,020)	740,462 (394,879 - 1,053,020)
Vanuatu	WPRO	VUT	882 (451 - 1,311)	882 (451 - 1,311)	882 (451 - 1,311)
Venezuela (Bolivarian Republic of)	AMRO	VEN	384,090 (220,580 - 500,101)	383,949 (220,500 - 499,918)	383,949 (220,500 - 499,918)
Viet Nam	WPRO	VNM	5,593,191 (3,291,422 - 7,051,058)	5,593,191 (3,291,422 - 7,051,058)	5,593,191 (3,291,422 - 7,051,058)
Western Sahara	AFRO	ESH	13,111 (7,014 - 18,576)	13,111 (7,014 - 18,576)	13,111 (7,014 - 18,576)
Yemen	EMRO	YEM	1,551,518 (840,473 - 2,168,025)	1,542,577 (835,630 - 2,155,532)	1,542,577 (835,630 - 2,155,532)
Zambia	AFRO	ZMB	1,428,190 (812,302 - 1,882,506)	1,428,190 (812,302 - 1,882,506)	1,428,190 (812,302 - 1,882,506)
Zimbabwe	AFRO	ZWE	1,283,835 (715,268 - 1,736,412)	1,283,835 (715,268 - 1,736,412)	1,283,835 (715,268 - 1,736,412)

## Sheet: Column_dictionary
Column names	Variable
Country	Country name
WHO Region	WHO region code
ISO3 CODE	ISO3 code of the country
Tot SAC for PC	Number of school-age children to enrol in PC, no adjusted
Tot SAC for PC LF/Oncho	Number of school-age children to enrol in PC, adjusted for LF/ONCHO PC interventions
Tot SAC for PC LF/Oncho + loaloa	Number of school-age children to enrol in PC, adjusted for LF/ONCHO PC interventions and loaloa endemicity
