# Supplementary material for: Preventive chemotherapy for the control of strongyloidiasis in school-age children: Estimating the ivermectin need
Source: PLoS Negl Trop Dis. 2021 Apr 15;15(4):e0009314. doi: 10.1371/journal.pntd.0009314 (PMC8078808; doi:10.1371/journal.pntd.0009314)
Supplement: S2 Table — (XLSX) [file pntd.0009314.s002.xlsx]

## Sheet: Summary_table_paper_15_perc_2
Country	WHO Region	ISO3 CODE	Tot SAC for PC	Tot SAC for PC LF/Oncho	Tot SAC for PC LF/Oncho + loaloa
Afghanistan	EMRO	AFG	1,968,255 (1,482,025 - 3,861,722)	1,968,255 (1,482,025 - 3,861,722)	1,968,255 (1,482,025 - 3,861,722)
Angola	AFRO	AGO	1,066,380 (819,373 - 2,006,515)	1,043,545 (801,828 - 1,963,550)	0 (0 - 0)
Antigua and Barbuda	AMRO	ATG	3,471 (2,622 - 6,763)	3,471 (2,622 - 6,763)	3,471 (2,622 - 6,763)
Argentina	AMRO	ARG	120,527 (89,821 - 241,188)	120,527 (89,821 - 241,188)	120,527 (89,821 - 241,188)
Armenia	EURO	ARM	34,185 (25,692 - 67,274)	34,185 (25,692 - 67,274)	34,185 (25,692 - 67,274)
Azerbaijan	EURO	AZE	137,651 (103,056 - 273,074)	137,651 (103,056 - 273,074)	137,651 (103,056 - 273,074)
Bangladesh	SEARO	BGD	11,698,745 (9,506,445 - 19,340,319)	11,698,745 (9,506,445 - 19,340,319)	11,698,745 (9,506,445 - 19,340,319)
Benin	AFRO	BEN	605,618 (468,198 - 1,124,865)	291,880 (225,650 - 542,134)	291,880 (225,650 - 542,134)
Bhutan	SEARO	BTN	51,656 (42,419 - 83,104)	51,656 (42,419 - 83,104)	51,656 (42,419 - 83,104)
Bolivia (Plurinational State of)	AMRO	BOL	272,245 (209,977 - 508,285)	272,245 (209,977 - 508,285)	272,245 (209,977 - 508,285)
Botswana	AFRO	BWA	34,615 (25,981 - 68,325)	34,615 (25,981 - 68,325)	34,615 (25,981 - 68,325)
Brazil	AMRO	BRA	1,736,901 (1,347,074 - 3,203,615)	1,736,805 (1,347,001 - 3,203,439)	1,736,805 (1,347,001 - 3,203,439)
Burundi	AFRO	BDI	1,037,662 (807,819 - 1,898,432)	858,205 (668,112 - 1,570,111)	858,205 (668,112 - 1,570,111)
Cabo Verde	AFRO	CPV	8,882 (6,648 - 17,623)	8,882 (6,648 - 17,623)	8,882 (6,648 - 17,623)
Cambodia	WPRO	KHM	1,155,118 (911,957 - 2,048,001)	1,155,118 (911,957 - 2,048,001)	1,155,118 (911,957 - 2,048,001)
Cameroon	AFRO	CMR	1,252,877 (982,949 - 2,253,235)	751,987 (589,974 - 1,352,410)	0 (0 - 0)
Central African Republic	AFRO	CAF	317,785 (247,755 - 579,525)	220,546 (171,944 - 402,195)	0 (0 - 0)
Chad	AFRO	TCD	1,016,291 (772,527 - 1,955,949)	805,526 (612,315 - 1,550,312)	0 (0 - 0)
China	WPRO	CHN	16,709,744 (12,563,476 - 32,858,476)	16,709,744 (12,563,476 - 32,858,476)	16,709,744 (12,563,476 - 32,858,476)
Colombia	AMRO	COL	915,751 (751,287 - 1,477,245)	915,751 (751,287 - 1,477,245)	915,751 (751,287 - 1,477,245)
Comoros	AFRO	COM	51,912 (39,896 - 97,644)	51,912 (39,896 - 97,644)	51,912 (39,896 - 97,644)
Congo	AFRO	COG	211,699 (166,930 - 376,364)	188,070 (148,298 - 334,356)	0 (0 - 0)
C�te d'Ivoire	AFRO	CIV	1,306,099 (1,016,365 - 2,391,346)	497,647 (387,253 - 911,146)	497,647 (387,253 - 911,146)
Democratic People's Republic of Korea	SEARO	PRK	482,928 (370,239 - 913,122)	482,928 (370,239 - 913,122)	482,928 (370,239 - 913,122)
Democratic Republic of the Congo	AFRO	COD	5,686,707 (4,469,723 - 10,183,587)	2,493,276 (1,959,702 - 4,464,884)	0 (0 - 0)
Djibouti	EMRO	DJI	11,618 (8,751 - 22,780)	11,618 (8,751 - 22,780)	11,618 (8,751 - 22,780)
Dominica	AMRO	DMA	1,404 (1,113 - 2,464)	1,404 (1,113 - 2,464)	1,404 (1,113 - 2,464)
Dominican Republic	AMRO	DOM	156,819 (120,903 - 292,957)	156,819 (120,903 - 292,957)	156,819 (120,903 - 292,957)
El Salvador	AMRO	SLV	148,138 (115,680 - 269,214)	148,138 (115,680 - 269,214)	148,138 (115,680 - 269,214)
Equatorial Guinea	AFRO	GNQ	37,163 (29,318 - 65,985)	36,816 (29,045 - 65,369)	0 (0 - 0)
Ethiopia	AFRO	ETH	8,213,499 (6,327,335 - 15,368,237)	6,700,982 (5,162,156 - 12,538,174)	6,700,982 (5,162,156 - 12,538,174)
Fiji	WPRO	FJI	39,606 (31,839 - 67,267)	39,606 (31,839 - 67,267)	39,606 (31,839 - 67,267)
French Guiana	AMRO	GUF	9,241 (7,274 - 16,496)	9,241 (7,274 - 16,496)	9,241 (7,274 - 16,496)
Gabon	AFRO	GAB	21,725 (17,059 - 38,994)	21,725 (17,059 - 38,994)	0 (0 - 0)
Gambia	AFRO	GMB	79,699 (61,097 - 150,725)	79,699 (61,097 - 150,725)	79,699 (61,097 - 150,725)
Georgia	EURO	GEO	65,384 (50,283 - 122,803)	65,384 (50,283 - 122,803)	65,384 (50,283 - 122,803)
Ghana	AFRO	GHA	1,230,320 (954,136 - 2,270,304)	997,157 (773,314 - 1,840,050)	997,157 (773,314 - 1,840,050)
Guatemala	AMRO	GTM	934,481 (738,324 - 1,653,626)	934,481 (738,324 - 1,653,626)	934,481 (738,324 - 1,653,626)
Guinea	AFRO	GIN	974,104 (766,097 - 1,742,212)	536,918 (422,267 - 960,294)	536,918 (422,267 - 960,294)
Guinea-Bissau	AFRO	GNB	119,597 (93,792 - 215,234)	66,151 (51,878 - 119,050)	66,151 (51,878 - 119,050)
Guyana	AMRO	GUY	56,122 (44,661 - 97,669)	56,122 (44,661 - 97,669)	56,122 (44,661 - 97,669)
Haiti	AMRO	HTI	478,231 (374,046 - 865,900)	478,231 (374,046 - 865,900)	478,231 (374,046 - 865,900)
Honduras	AMRO	HND	422,843 (334,398 - 746,679)	422,843 (334,398 - 746,679)	422,843 (334,398 - 746,679)
India	SEARO	IND	64,155,661 (49,475,245 - 119,803,236)	64,155,661 (49,475,245 - 119,803,236)	64,155,661 (49,475,245 - 119,803,236)
Indonesia	SEARO	IDN	11,668,489 (9,411,237 - 19,657,034)	11,668,489 (9,411,237 - 19,657,034)	11,668,489 (9,411,237 - 19,657,034)
Iraq	EMRO	IRQ	583,552 (435,358 - 1,165,677)	583,552 (435,358 - 1,165,677)	583,552 (435,358 - 1,165,677)
Kenya	AFRO	KEN	3,111,716 (2,373,443 - 5,946,228)	3,111,716 (2,373,443 - 5,946,228)	3,111,716 (2,373,443 - 5,946,228)
Kiribati	WPRO	KIR	2,729 (2,045 - 5,404)	2,729 (2,045 - 5,404)	2,729 (2,045 - 5,404)
Kyrgyzstan	EURO	KGZ	179,396 (134,818 - 353,180)	179,396 (134,818 - 353,180)	179,396 (134,818 - 353,180)
Lao People's Democratic Republic	WPRO	LAO	456,283 (359,683 - 811,669)	456,283 (359,683 - 811,669)	456,283 (359,683 - 811,669)
Lesotho	AFRO	LSO	124,844 (95,569 - 236,741)	124,844 (95,569 - 236,741)	124,844 (95,569 - 236,741)
Liberia	AFRO	LBR	333,876 (269,592 - 560,862)	177,113 (143,012 - 297,523)	177,113 (143,012 - 297,523)
Madagascar	AFRO	MDG	1,964,773 (1,548,635 - 3,495,539)	1,964,773 (1,548,635 - 3,495,539)	1,964,773 (1,548,635 - 3,495,539)
Malawi	AFRO	MWI	1,742,398 (1,352,001 - 3,210,039)	1,493,924 (1,159,199 - 2,752,273)	1,493,924 (1,159,199 - 2,752,273)
Mexico	AMRO	MEX	1,261,418 (951,334 - 2,466,159)	1,260,420 (950,581 - 2,464,207)	1,260,420 (950,581 - 2,464,207)
Micronesia (Federated States of)	WPRO	FSM	5,597 (4,248 - 10,803)	5,597 (4,248 - 10,803)	5,597 (4,248 - 10,803)
Mozambique	AFRO	MOZ	2,055,527 (1,589,958 - 3,814,103)	960,910 (743,268 - 1,783,003)	960,910 (743,268 - 1,783,003)
Myanmar	SEARO	MMR	4,248,594 (3,509,388 - 6,729,106)	4,248,594 (3,509,388 - 6,729,106)	4,248,594 (3,509,388 - 6,729,106)
Namibia	AFRO	NAM	72,853 (54,726 - 143,583)	72,853 (54,726 - 143,583)	72,853 (54,726 - 143,583)
Nepal	SEARO	NPL	2,580,809 (2,046,268 - 4,530,118)	2,580,809 (2,046,268 - 4,530,118)	2,580,809 (2,046,268 - 4,530,118)
New Caledonia	WPRO	NCL	0 (1 - 1)	0 (1 - 1)	0 (1 - 1)
Nicaragua	AMRO	NIC	260,357 (207,715 - 450,280)	260,357 (207,715 - 450,280)	260,357 (207,715 - 450,280)
Niger	AFRO	NER	1,527,763 (1,156,851 - 2,963,493)	1,028,487 (778,790 - 1,995,018)	1,028,487 (778,790 - 1,995,018)
Nigeria	AFRO	NGA	9,879,345 (7,634,828 - 18,363,611)	5,291,714 (4,089,475 - 9,836,177)	0 (0 - 0)
Pakistan	EMRO	PAK	7,753,185 (5,866,404 - 15,063,117)	7,753,185 (5,866,404 - 15,063,117)	7,753,185 (5,866,404 - 15,063,117)
Panama	AMRO	PAN	125,173 (100,423 - 213,600)	125,173 (100,423 - 213,600)	125,173 (100,423 - 213,600)
Papua New Guinea	WPRO	PNG	1,018,007 (842,349 - 1,604,779)	1,018,007 (842,349 - 1,604,779)	1,018,007 (842,349 - 1,604,779)
Paraguay	AMRO	PRY	175,766 (134,408 - 334,183)	175,766 (134,408 - 334,183)	175,766 (134,408 - 334,183)
Peru	AMRO	PER	569,949 (446,370 - 1,029,001)	569,949 (446,370 - 1,029,001)	569,949 (446,370 - 1,029,001)
Philippines	WPRO	PHL	5,882,534 (4,694,985 - 10,165,066)	5,882,534 (4,694,985 - 10,165,066)	5,882,534 (4,694,985 - 10,165,066)
Puerto Rico	AMRO	PRI	9,315 (7,121 - 17,719)	9,315 (7,121 - 17,719)	9,315 (7,121 - 17,719)
Rwanda	AFRO	RWA	1,044,029 (810,176 - 1,923,360)	1,044,029 (810,176 - 1,923,360)	1,044,029 (810,176 - 1,923,360)
Samoa	WPRO	WSM	7,699 (5,734 - 15,428)	7,699 (5,734 - 15,428)	7,699 (5,734 - 15,428)
Sao Tome and Principe	AFRO	STP	9,865 (8,258 - 15,063)	9,865 (8,258 - 15,063)	9,865 (8,258 - 15,063)
Senegal	AFRO	SEN	714,518 (544,870 - 1,365,987)	433,544 (330,608 - 828,833)	433,544 (330,608 - 828,833)
Sierra Leone	AFRO	SLE	651,879 (528,479 - 1,084,064)	136,860 (110,952 - 227,595)	136,860 (110,952 - 227,595)
Solomon Islands	WPRO	SLB	70,762 (58,370 - 112,505)	70,762 (58,370 - 112,505)	70,762 (58,370 - 112,505)
Somalia	EMRO	SOM	681,478 (516,868 - 1,317,575)	681,478 (516,868 - 1,317,575)	681,478 (516,868 - 1,317,575)
South Africa	AFRO	ZAF	905,332 (680,294 - 1,783,362)	905,332 (680,294 - 1,783,362)	905,332 (680,294 - 1,783,362)
South Sudan	AFRO	SSD	1,039,661 (805,410 - 1,922,641)	924,375 (716,100 - 1,709,443)	0 (0 - 0)
Sudan	EMRO	SDN	1,879,844 (1,418,856 - 3,670,066)	1,806,524 (1,363,515 - 3,526,920)	1,806,524 (1,363,515 - 3,526,920)
Swaziland	AFRO	SWZ	80,247 (61,166 - 153,531)	80,247 (61,166 - 153,531)	80,247 (61,166 - 153,531)
Syrian Arab Republic	EMRO	SYR	486,680 (363,951 - 967,218)	486,680 (363,951 - 967,218)	486,680 (363,951 - 967,218)
Tajikistan	EURO	TJK	408,008 (309,255 - 789,546)	408,008 (309,255 - 789,546)	408,008 (309,255 - 789,546)
Togo	AFRO	TGO	484,324 (376,015 - 891,625)	253,959 (197,166 - 467,530)	253,959 (197,166 - 467,530)
Tonga	WPRO	TON	3,973 (2,958 - 7,960)	3,973 (2,958 - 7,960)	3,973 (2,958 - 7,960)
Uganda	AFRO	UGA	3,941,816 (3,064,281 - 7,233,056)	3,663,872 (2,848,214 - 6,723,041)	3,663,872 (2,848,214 - 6,723,041)
United Republic of Tanzania	AFRO	TZA	4,134,727 (3,201,291 - 7,654,957)	3,487,496 (2,700,176 - 6,456,686)	3,487,496 (2,700,176 - 6,456,686)
United States Virgin Islands	AMRO	VIR	0 (0 - 0)	0 (0 - 0)	0 (0 - 0)
Uzbekistan	EURO	UZB	517,623 (384,759 - 1,041,199)	517,623 (384,759 - 1,041,199)	517,623 (384,759 - 1,041,199)
Vanuatu	WPRO	VUT	603 (437 - 1,270)	603 (437 - 1,270)	603 (437 - 1,270)
Venezuela (Bolivarian Republic of)	AMRO	VEN	279,914 (217,200 - 515,725)	279,812 (217,120 - 515,537)	279,812 (217,120 - 515,537)
Viet Nam	WPRO	VNM	4,133,492 (3,251,572 - 7,387,813)	4,133,492 (3,251,572 - 7,387,813)	4,133,492 (3,251,572 - 7,387,813)
Western Sahara	AFRO	ESH	9,182 (6,838 - 18,399)	9,182 (6,838 - 18,399)	9,182 (6,838 - 18,399)
Yemen	EMRO	YEM	1,094,054 (820,853 - 2,161,408)	1,087,749 (816,123 - 2,148,953)	1,087,749 (816,123 - 2,148,953)
Zambia	AFRO	ZMB	1,035,143 (798,785 - 1,929,789)	1,035,143 (798,785 - 1,929,789)	1,035,143 (798,785 - 1,929,789)
Zimbabwe	AFRO	ZWE	919,606 (701,332 - 1,758,119)	919,606 (701,332 - 1,758,119)	919,606 (701,332 - 1,758,119)

## Sheet: Column_dictionary
Column names	Variable
Country	Country name
WHO Region	WHO region code
ISO3 CODE	ISO3 code of the country
Tot SAC for PC	Number of school-age children to enrol in PC, no adjusted
Tot SAC for PC LF/Oncho	Number of school-age children to enrol in PC, adjusted for LF/ONCHO PC interventions
Tot SAC for PC LF/Oncho + loaloa	Number of school-age children to enrol in PC, adjusted for LF/ONCHO PC interventions and loaloa endemicity
