# Supplementary material for: Preventive chemotherapy for the control of strongyloidiasis in school-age children: Estimating the ivermectin need
Source: PLoS Negl Trop Dis. 2021 Apr 15;15(4):e0009314. doi: 10.1371/journal.pntd.0009314 (PMC8078808; doi:10.1371/journal.pntd.0009314)
Supplement: S3 Table — (XLSX) [file pntd.0009314.s003.xlsx]

## Sheet: Summary_table_paper_20_perc_2
Country	WHO Region	ISO3 CODE	Tot SAC for PC	Tot SAC for PC LF/Oncho	Tot SAC for PC LF/Oncho + loaloa
Afghanistan	EMRO	AFG	1,490,343 (784,760 - 2,148,867)	1,490,343 (784,760 - 2,148,867)	1,490,343 (784,760 - 2,148,867)
Angola	AFRO	AGO	820,331 (438,694 - 1,162,762)	802,766 (429,300 - 1,137,864)	0 (0 - 0)
Antigua and Barbuda	AMRO	ATG	2,636 (1,391 - 3,789)	2,636 (1,391 - 3,789)	2,636 (1,391 - 3,789)
Argentina	AMRO	ARG	90,548 (47,296 - 131,660)	90,548 (47,296 - 131,660)	90,548 (47,296 - 131,660)
Armenia	EURO	ARM	25,852 (13,592 - 37,322)	25,852 (13,592 - 37,322)	25,852 (13,592 - 37,322)
Azerbaijan	EURO	AZE	103,779 (54,399 - 150,342)	103,779 (54,399 - 150,342)	103,779 (54,399 - 150,342)
Bangladesh	SEARO	BGD	9,401,245 (5,237,818 - 12,713,143)	9,401,245 (5,237,818 - 12,713,143)	9,401,245 (5,237,818 - 12,713,143)
Benin	AFRO	BEN	468,087 (251,498 - 660,149)	225,597 (121,211 - 318,162)	225,597 (121,211 - 318,162)
Bhutan	SEARO	BTN	41,856 (23,491 - 56,095)	41,856 (23,491 - 56,095)	41,856 (23,491 - 56,095)
Bolivia (Plurinational State of)	AMRO	BOL	210,028 (112,645 - 296,794)	210,028 (112,645 - 296,794)	210,028 (112,645 - 296,794)
Botswana	AFRO	BWA	26,149 (13,734 - 37,798)	26,149 (13,734 - 37,798)	26,149 (13,734 - 37,798)
Brazil	AMRO	BRA	1,345,847 (724,808 - 1,892,840)	1,345,773 (724,769 - 1,892,736)	1,345,773 (724,769 - 1,892,736)
Burundi	AFRO	BDI	806,356 (435,519 - 1,130,598)	666,902 (360,199 - 935,069)	666,902 (360,199 - 935,069)
Cabo Verde	AFRO	CPV	6,696 (3,509 - 9,699)	6,696 (3,509 - 9,699)	6,696 (3,509 - 9,699)
Cambodia	WPRO	KHM	907,475 (495,235 - 1,257,561)	907,475 (495,235 - 1,257,561)	907,475 (495,235 - 1,257,561)
Cameroon	AFRO	CMR	979,455 (532,046 - 1,364,495)	587,877 (319,338 - 818,981)	0 (0 - 0)
Central African Republic	AFRO	CAF	247,230 (133,677 - 346,234)	171,579 (92,773 - 240,290)	0 (0 - 0)
Chad	AFRO	TCD	775,227 (411,230 - 1,108,957)	614,455 (325,946 - 878,974)	0 (0 - 0)
China	WPRO	CHN	12,641,227 (6,648,374 - 18,243,314)	12,641,227 (6,648,374 - 18,243,314)	12,641,227 (6,648,374 - 18,243,314)
Colombia	AMRO	COL	741,425 (415,853 - 994,556)	741,425 (415,853 - 994,556)	741,425 (415,853 - 994,556)
Comoros	AFRO	COM	39,939 (21,362 - 56,605)	39,939 (21,362 - 56,605)	39,939 (21,362 - 56,605)
Congo	AFRO	COG	166,157 (90,592 - 230,489)	147,611 (80,481 - 204,763)	0 (0 - 0)
C�te d'Ivoire	AFRO	CIV	1,014,708 (547,832 - 1,423,089)	386,622 (208,734 - 542,223)	386,622 (208,734 - 542,223)
Democratic People's Republic of Korea	SEARO	PRK	370,853 (197,999 - 526,707)	370,853 (197,999 - 526,707)	370,853 (197,999 - 526,707)
Democratic Republic of the Congo	AFRO	COD	4,452,337 (2,421,787 - 6,192,536)	1,952,079 (1,061,806 - 2,715,051)	0 (0 - 0)
Djibouti	EMRO	DJI	8,800 (4,635 - 12,684)	8,800 (4,635 - 12,684)	8,800 (4,635 - 12,684)
Dominica	AMRO	DMA	1,107 (606 - 1,528)	1,107 (606 - 1,528)	1,107 (606 - 1,528)
Dominican Republic	AMRO	DOM	120,954 (64,851 - 170,968)	120,954 (64,851 - 170,968)	120,954 (64,851 - 170,968)
El Salvador	AMRO	SLV	115,389 (62,464 - 161,383)	115,389 (62,464 - 161,383)	115,389 (62,464 - 161,383)
Equatorial Guinea	AFRO	GNQ	29,181 (15,916 - 40,457)	28,908 (15,767 - 40,080)	0 (0 - 0)
Ethiopia	AFRO	ETH	6,331,355 (3,392,459 - 8,954,699)	5,165,435 (2,767,738 - 7,305,690)	5,165,435 (2,767,738 - 7,305,690)
Fiji	WPRO	FJI	31,558 (17,448 - 43,068)	31,558 (17,448 - 43,068)	31,558 (17,448 - 43,068)
French Guiana	AMRO	GUF	7,243 (3,944 - 10,062)	7,243 (3,944 - 10,062)	7,243 (3,944 - 10,062)
Gabon	AFRO	GAB	16,996 (9,238 - 23,659)	16,996 (9,238 - 23,659)	0 (0 - 0)
Gambia	AFRO	GMB	61,196 (32,672 - 86,920)	61,196 (32,672 - 86,920)	61,196 (32,672 - 86,920)
Georgia	EURO	GEO	50,331 (26,936 - 71,292)	50,331 (26,936 - 71,292)	50,331 (26,936 - 71,292)
Ghana	AFRO	GHA	953,171 (513,349 - 1,340,874)	772,532 (416,062 - 1,086,760)	772,532 (416,062 - 1,086,760)
Guatemala	AMRO	GTM	734,600 (401,104 - 1,017,245)	734,600 (401,104 - 1,017,245)	734,600 (401,104 - 1,017,245)
Guinea	AFRO	GIN	763,002 (415,192 - 1,060,742)	420,561 (228,850 - 584,673)	420,561 (228,850 - 584,673)
Guinea-Bissau	AFRO	GNB	93,474 (50,759 - 130,245)	51,702 (28,076 - 72,041)	51,702 (28,076 - 72,041)
Guyana	AMRO	GUY	44,366 (24,351 - 61,068)	44,366 (24,351 - 61,068)	44,366 (24,351 - 61,068)
Haiti	AMRO	HTI	372,989 (202,148 - 520,914)	372,989 (202,148 - 520,914)	372,989 (202,148 - 520,914)
Honduras	AMRO	HND	332,644 (181,755 - 460,295)	332,644 (181,755 - 460,295)	332,644 (181,755 - 460,295)
India	SEARO	IND	49,490,770 (26,540,329 - 69,941,573)	49,490,770 (26,540,329 - 69,941,573)	49,490,770 (26,540,329 - 69,941,573)
Indonesia	SEARO	IDN	9,321,867 (5,166,159 - 12,686,388)	9,321,867 (5,166,159 - 12,686,388)	9,321,867 (5,166,159 - 12,686,388)
Iraq	EMRO	IRQ	438,756 (229,372 - 637,462)	438,756 (229,372 - 637,462)	438,756 (229,372 - 637,462)
Kenya	AFRO	KEN	2,380,020 (1,265,791 - 3,394,529)	2,380,020 (1,265,791 - 3,394,529)	2,380,020 (1,265,791 - 3,394,529)
Kiribati	WPRO	KIR	2,059 (1,080 - 2,981)	2,059 (1,080 - 2,981)	2,059 (1,080 - 2,981)
Kyrgyzstan	EURO	KGZ	135,656 (71,323 - 195,873)	135,656 (71,323 - 195,873)	135,656 (71,323 - 195,873)
Lao People's Democratic Republic	WPRO	LAO	358,051 (195,171 - 496,760)	358,051 (195,171 - 496,760)	358,051 (195,171 - 496,760)
Lesotho	AFRO	LSO	95,764 (51,071 - 136,167)	95,764 (51,071 - 136,167)	95,764 (51,071 - 136,167)
Liberia	AFRO	LBR	266,964 (148,070 - 362,972)	141,617 (78,547 - 192,547)	141,617 (78,547 - 192,547)
Madagascar	AFRO	MDG	1,541,736 (840,331 - 2,139,138)	1,541,736 (840,331 - 2,139,138)	1,541,736 (840,331 - 2,139,138)
Malawi	AFRO	MWI	1,350,645 (727,698 - 1,898,802)	1,158,037 (623,925 - 1,628,024)	1,158,037 (623,925 - 1,628,024)
Mexico	AMRO	MEX	956,474 (504,244 - 1,377,057)	955,717 (503,845 - 1,375,968)	955,717 (503,845 - 1,375,968)
Micronesia (Federated States of)	WPRO	FSM	4,265 (2,260 - 6,108)	4,265 (2,260 - 6,108)	4,265 (2,260 - 6,108)
Mozambique	AFRO	MOZ	1,589,370 (854,257 - 2,240,655)	742,993 (399,345 - 1,047,453)	742,993 (399,345 - 1,047,453)
Myanmar	SEARO	MMR	3,458,480 (1,948,938 - 4,612,021)	3,458,480 (1,948,938 - 4,612,021)	3,458,480 (1,948,938 - 4,612,021)
Namibia	AFRO	NAM	55,065 (28,940 - 79,544)	55,065 (28,940 - 79,544)	55,065 (28,940 - 79,544)
Nepal	SEARO	NPL	2,034,357 (1,113,652 - 2,808,896)	2,034,357 (1,113,652 - 2,808,896)	2,034,357 (1,113,652 - 2,808,896)
New Caledonia	WPRO	NCL	0 (0 - 0)	0 (0 - 0)	0 (0 - 0)
Nicaragua	AMRO	NIC	206,235 (113,408 - 283,246)	206,235 (113,408 - 283,246)	206,235 (113,408 - 283,246)
Niger	AFRO	NER	1,161,937 (614,510 - 1,667,336)	782,214 (413,687 - 1,122,448)	782,214 (413,687 - 1,122,448)
Nigeria	AFRO	NGA	7,633,792 (4,100,214 - 10,768,701)	4,088,920 (2,196,215 - 5,768,084)	0 (0 - 0)
Pakistan	EMRO	PAK	5,892,850 (3,114,883 - 8,462,277)	5,892,850 (3,114,883 - 8,462,277)	5,892,850 (3,114,883 - 8,462,277)
Panama	AMRO	PAN	99,588 (54,981 - 136,130)	99,588 (54,981 - 136,130)	99,588 (54,981 - 136,130)
Papua New Guinea	WPRO	PNG	829,842 (468,194 - 1,104,978)	829,842 (468,194 - 1,104,978)	829,842 (468,194 - 1,104,978)
Paraguay	AMRO	PRY	134,698 (71,772 - 191,725)	134,698 (71,772 - 191,725)	134,698 (71,772 - 191,725)
Peru	AMRO	PER	444,967 (241,401 - 620,768)	444,967 (241,401 - 620,768)	444,967 (241,401 - 620,768)
Philippines	WPRO	PHL	4,661,152 (2,563,763 - 6,399,774)	4,661,152 (2,563,763 - 6,399,774)	4,661,152 (2,563,763 - 6,399,774)
Puerto Rico	AMRO	PRI	7,137 (3,802 - 10,161)	7,137 (3,802 - 10,161)	7,137 (3,802 - 10,161)
Rwanda	AFRO	RWA	809,312 (436,049 - 1,137,711)	809,312 (436,049 - 1,137,711)	809,312 (436,049 - 1,137,711)
Samoa	WPRO	WSM	5,781 (3,018 - 8,411)	5,781 (3,018 - 8,411)	5,781 (3,018 - 8,411)
Sao Tome and Principe	AFRO	STP	8,115 (4,615 - 10,700)	8,115 (4,615 - 10,700)	8,115 (4,615 - 10,700)
Senegal	AFRO	SEN	546,408 (290,532 - 779,440)	331,541 (176,285 - 472,937)	331,541 (176,285 - 472,937)
Sierra Leone	AFRO	SLE	522,894 (290,838 - 708,482)	109,780 (61,060 - 148,743)	109,780 (61,060 - 148,743)
Solomon Islands	WPRO	SLB	57,539 (32,394 - 76,822)	57,539 (32,394 - 76,822)	57,539 (32,394 - 76,822)
Somalia	EMRO	SOM	518,933 (274,791 - 743,725)	518,933 (274,791 - 743,725)	518,933 (274,791 - 743,725)
South Africa	AFRO	ZAF	684,437 (359,810 - 988,570)	684,437 (359,810 - 988,570)	684,437 (359,810 - 988,570)
South Sudan	AFRO	SSD	804,852 (433,079 - 1,133,123)	715,603 (385,056 - 1,007,473)	0 (0 - 0)
Sudan	EMRO	SDN	1,426,132 (752,316 - 2,051,954)	1,370,508 (722,972 - 1,971,920)	1,370,508 (722,972 - 1,971,920)
Swaziland	AFRO	SWZ	61,350 (32,608 - 87,543)	61,350 (32,608 - 87,543)	61,350 (32,608 - 87,543)
Syrian Arab Republic	EMRO	SYR	366,656 (192,020 - 531,559)	366,656 (192,020 - 531,559)	366,656 (192,020 - 531,559)
Tajikistan	EURO	TJK	310,586 (164,369 - 445,249)	310,586 (164,369 - 445,249)	310,586 (164,369 - 445,249)
Togo	AFRO	TGO	375,543 (202,409 - 527,819)	196,919 (106,135 - 276,766)	196,919 (106,135 - 276,766)
Tonga	WPRO	TON	2,983 (1,557 - 4,340)	2,983 (1,557 - 4,340)	2,983 (1,557 - 4,340)
Uganda	AFRO	UGA	3,060,008 (1,650,864 - 4,295,219)	2,844,242 (1,534,459 - 3,992,355)	2,844,242 (1,534,459 - 3,992,355)
United Republic of Tanzania	AFRO	TZA	3,199,591 (1,720,952 - 4,506,698)	2,698,742 (1,451,562 - 3,801,241)	2,698,742 (1,451,562 - 3,801,241)
United States Virgin Islands	AMRO	VIR	0 (0 - 0)	0 (0 - 0)	0 (0 - 0)
Uzbekistan	EURO	UZB	388,076 (202,287 - 565,502)	388,076 (202,287 - 565,502)	388,076 (202,287 - 565,502)
Vanuatu	WPRO	VUT	443 (226 - 660)	443 (226 - 660)	443 (226 - 660)
Venezuela (Bolivarian Republic of)	AMRO	VEN	216,975 (116,897 - 305,041)	216,895 (116,854 - 304,929)	216,895 (116,854 - 304,929)
Viet Nam	WPRO	VNM	3,238,380 (1,762,467 - 4,500,753)	3,238,380 (1,762,467 - 4,500,753)	3,238,380 (1,762,467 - 4,500,753)
Western Sahara	AFRO	ESH	6,895 (3,599 - 10,031)	6,895 (3,599 - 10,031)	6,895 (3,599 - 10,031)
Yemen	EMRO	YEM	826,174 (433,818 - 1,194,654)	821,413 (431,318 - 1,187,769)	821,413 (431,318 - 1,187,769)
Zambia	AFRO	ZMB	799,005 (428,689 - 1,128,439)	799,005 (428,689 - 1,128,439)	799,005 (428,689 - 1,128,439)
Zimbabwe	AFRO	ZWE	703,253 (373,979 - 1,003,251)	703,253 (373,979 - 1,003,251)	703,253 (373,979 - 1,003,251)

## Sheet: Column_dictionary
Column names	Variable
Country	Country name
WHO Region	WHO region code
ISO3 CODE	ISO3 code of the country
Tot SAC for PC	Number of school-age children to enrol in PC, no adjusted
Tot SAC for PC LF/Oncho	Number of school-age children to enrol in PC, adjusted for LF/ONCHO PC interventions
Tot SAC for PC LF/Oncho + loaloa	Number of school-age children to enrol in PC, adjusted for LF/ONCHO PC interventions and loaloa endemicity
